# Supplementary material for: A Divergent TaqMan RT-qPCR Strategy for Isoform-Resolved Detection of HIV-1 Circular RNAs
Source: Methods Protoc. 2026 May 13;9(3):77. doi: 10.3390/mps9030077 (PMC13214776; doi:10.3390/mps9030077)
Supplement: Supplementary file 1 [file mps-09-00077-s001.zip]

Archive with 2 entries (2 files):
- Supplemental Table S1_REV.pdf
- Supplementary source data Meth&Prot-Rev.xlsx
