# Supplementary material for: A Divergent TaqMan RT-qPCR Strategy for Isoform-Resolved Detection of HIV-1 Circular RNAs
Source: Methods Protoc. 2026 May 13;9(3):77. doi: 10.3390/mps9030077 (PMC13214776; doi:10.3390/mps9030077)
Supplement: Supplementary file 1 [file mps-09-00077-s001.zip › Supplementary source data Meth&Prot-Rev.xlsx]

## Sheet: Sheet1
Figure 2A
	biological replicas
target	(A) Ct inf dil 1:1	(B) Ct inf dil 1:1	(C) Ct inf dil 1:1	(A) Ct inf dil 1:3	(B) Ct inf dil 1:3	(C) Ct inf dil 1:3	(A) Ct inf dil 1:9	(B) Ct inf dil 1:9	(C) Ct inf dil 1:9	(A) Ct inf dil 1:27	(B) Ct inf dil 1:27	(C) Ct inf dil 1:27	(A) Ct non-inf dil 1:1	(B) Ct non-inf dil 1:1	(C) Ct non-inf dil 1:1	(A) Ct NRTC inf dil 1:1	(B) Ct NRTC inf dil 1:1	(C) Ct NRTC inf dil 1:1	mean Ct inf dil 1:1	mean Ct inf dil 1:3	mean Ct inf dil 1:9	mean Ct inf dil 1:27	SEM inf dil 1:1	SEM inf dil 1:3	SEM inf dil 1:9	SEM inf dil 1:27	mean Ct non-inf dil 1:1	mean Ct NRTC inf dil 1:1	SEM non-inf dil 1:1	SEM NRTC inf dil 1:1
Cir23	24.08	24.13	24.15	26.38	25.73	25.89	28.94	29.16	29.1	32.68	32.42	32.12	No Cq	No Cq	No Cq	No Cq	No Cq	No Cq	24.12	26	29.0667	32.4067	0.0208167	0.195533	0.0656591	0.161795	N/A	N/A	N/A	N/A
Cir2T	27.05	26.97	26.88	29.3	29.23	29.11	31.84	31.7	31.57	33.8	33.97	33.76	No Cq	No Cq	No Cq	No Cq	No Cq	No Cq	26.9667	29.2133	31.7033	33.8433	0.0491031	0.0554777	0.0779601	0.0643774	N/A	N/A	N/A	N/A
Cir23T	32.48	32.87	32.66	34.69	34.61	34.57	36.05	37.95	36.54	38.56	38.05	38.41	No Cq	No Cq	No Cq	No Cq	No Cq	No Cq	32.67	34.6233	36.8467	38.34	0.112694	0.0352767	0.569512	0.151327	N/A	N/A	N/A	N/A
Cir23N	28.35	27.91	27.64	30.37	30.15	30.19	33.19	33.16	33.67	37.06	36.96	36.9	No Cq	No Cq	No Cq	No Cq	No Cq	No Cq	27.9667	30.2367	33.34	36.9733	0.206908	0.0676593	0.165227	0.0466667	N/A	N/A	N/A	N/A
CirT	30.12	29.68	30.22	31.71	31.29	31.68	33.45	33.64	33.11	36.27	35.82	35.94	No Cq	No Cq	No Cq	No Cq	No Cq	No Cq	30.0067	31.56	33.4	36.01	0.165865	0.135277	0.155027	0.134536	N/A	N/A	N/A	N/A
CirR	29.49	29.44	29.57	31.23	31.11	31.07	33.3	33.04	33.19	36.17	35.65	36.47	No Cq	No Cq	No Cq	No Cq	No Cq	No Cq	29.5	31.1367	33.1767	36.0967	0.0378594	0.048074	0.075351	0.239537	N/A	N/A	N/A	N/A
CirN	32.51	33.48	33.19	35.76	35.08	35.15	37.84	37.55	37.95	39.47	39.23	39.59	No Cq	No Cq	No Cq	No Cq	No Cq	No Cq	33.06	35.33	37.78	39.43	0.28746	0.215948	0.119304	0.10583	N/A	N/A	N/A	N/A
Cir3	34.34	34.66	34.62	36.45	35.82	36.01	37.65	37.41	37.89	39.74	38.9	39.13	No Cq	No Cq	No Cq	No Cq	No Cq	No Cq	34.54	36.0933	37.65	39.2567	0.100664	0.186577	0.138564	0.250621	N/A	N/A	N/A	N/A
Cir2R	35.58	35.41	35.37	36.43	36.67	36.77	37.07	37.24	37.27	38.14	38.03	38.49	No Cq	No Cq	No Cq	No Cq	No Cq	No Cq	35.4533	36.6233	37.1933	38.22	0.0643774	0.100885	0.0622718	0.138684	N/A	N/A	N/A	N/A
Cir2N	28.58	28.52	28.88	29.93	29.73	29.81	31.01	31.04	31.43	31.91	32.03	31.78	No Cq	No Cq	No Cq	No Cq	No Cq	No Cq	28.66	29.8233	31.16	31.9067	0.111355	0.0581187	0.135277	0.072188	N/A	N/A	N/A	N/A
Cir23R	33.57	33.47	33.42	34.94	35.13	35.09	36.45	36.78	36.76	38.41	38.67	38.13	No Cq	No Cq	No Cq	No Cq	No Cq	No Cq	33.4867	35.0533	36.6633	38.4033	0.0440959	0.0578312	0.106823	0.15592	N/A	N/A	N/A	N/A
Cir3T	33.96	34.22	34.19	36.25	36.44	36.11	38.04	38.11	38.27	39.79	39.11	39.31	No Cq	No Cq	No Cq	No Cq	No Cq	No Cq	34.1233	36.2667	38.14	39.4033	0.0821246	0.0956266	0.0680686	0.20177	N/A	N/A	N/A	N/A
Cir3N	31.99	32.31	32.49	33.57	33.39	34.14	35.01	34.83	35.09	36.86	37.66	37.05	No Cq	No Cq	No Cq	No Cq	No Cq	No Cq	32.2633	33.7	34.9767	37.19	0.146211	0.226053	0.0768838	0.241316	N/A	N/A	N/A	N/A
Cir3R	33.1	33.75	33.67	34.87	34.24	35.12	37.76	37.33	37.51	39.76	39.87	39.28	No Cq	No Cq	No Cq	No Cq	No Cq	No Cq	33.5067	34.7433	37.5333	39.6367	0.204641	0.26181	0.124677	0.181138	N/A	N/A	N/A	N/A
All HIV	14.7	14.51	14.44	16.07	15.82	16.12	17.82	17.48	17.93	19.84	20.03	19.97	35.51	36.54	35.47	35.63	36.63	35.75	14.55	16.0033	17.7433	19.9467	0.0776745	0.0927961	0.135442	0.0560753	35.84	36.0033	0.35019	0.315242
RPL13A	21.45	21.46	21.42	23.36	23.33	23.37	26.15	26.04	26.11	28.72	28.57	28.59	21.24	21.42	21.28	36.2	36.65	36.87	21.4433	23.3533	26.1	28.6267	0.0120185	0.0120185	0.0321455	0.0470225	21.3133	36.5733	0.054569	0.197174
Figure 2B
	biological replicas
target	(A) Ct -RNase R	(B) Ct -RNase R	(C) Ct -RNase R	(A) Ct +RNase R	(B) Ct +RNase R	(C) Ct +RNase R	(A) Ct NRTC -RNase R	(B) Ct NRTC -RNase R	(C) Ct NRTC -RNase R	(A) Ct NRTC +RNase R	(B) Ct NRTC +RNase R	(C) Ct NRTC +RNase R	mean Ct -RNase R	mean Ct +RNase R	SEM -RNase R	SEM +RNase R
Cir23	20.11	20.03	19.87	20.34	20.43	20.46	No Cq	No Cq	No Cq	No Cq	No Cq	No Cq	20.0033	20.41	0.0705534	0.0360555
Cir2T	25.37	25.55	25.87	25.63	26.17	26.29	No Cq	No Cq	No Cq	No Cq	No Cq	No Cq	25.5967	26.03	0.146211	0.202978
Cir23T	28.29	28.05	28.25	28.09	28.61	28.04	No Cq	No Cq	No Cq	No Cq	No Cq	No Cq	28.1967	28.2467	0.0742369	0.182239
Cir23N	26.41	26.45	26.23	26.54	26.78	27.06	No Cq	No Cq	No Cq	No Cq	No Cq	No Cq	26.3633	26.7933	0.0676593	0.150259
CirT	23.82	23.46	23.56	23.74	23.96	23.79	No Cq	No Cq	No Cq	No Cq	No Cq	No Cq	23.6133	23.83	0.10729	0.0665833
CirR	28.31	28.43	28.19	28.99	29.51	29.94	No Cq	No Cq	No Cq	No Cq	No Cq	No Cq	28.31	29.48	0.069282	0.274651
CirN	27.4	27.73	27.6	27.94	28.6	28.01	No Cq	No Cq	No Cq	No Cq	No Cq	No Cq	27.5767	28.1833	0.0959745	0.209311
Cir3	25.1	25.99	25.41	26.29	25.56	26.09	No Cq	No Cq	No Cq	No Cq	No Cq	No Cq	25.5	25.98	0.260832	0.217792
Cir2R	29.54	29.41	29.29	29.87	29.64	30.09	No Cq	No Cq	No Cq	No Cq	No Cq	No Cq	29.4133	29.8667	0.072188	0.129915
Cir2N	24.25	24.19	24.03	24.88	24.79	24.9	No Cq	No Cq	No Cq	No Cq	No Cq	No Cq	24.1567	24.8567	0.0656591	0.0338296
Cir23R	29.98	28.79	29.73	29.92	29.95	30.58	No Cq	No Cq	No Cq	No Cq	No Cq	No Cq	29.5	30.15	0.362261	0.215174
Cir3T	29.94	29.92	30.03	30.75	30.27	29.79	No Cq	No Cq	No Cq	No Cq	No Cq	No Cq	29.9633	30.27	0.0338296	0.277128
Cir3N	31.06	30.89	30.94	31.43	31.18	31.36	No Cq	No Cq	No Cq	No Cq	No Cq	No Cq	30.9633	31.3233	0.0504425	0.074461
Cir3R	32.37	33.25	33.64	33.15	33.81	34.12	No Cq	No Cq	No Cq	No Cq	No Cq	No Cq	33.0867	33.6933	0.375603	0.286026
All HIV	19.38	19.76	19.34	22.47	21.79	22.24	No Cq	No Cq	No Cq	No Cq	No Cq	No Cq	19.4933	22.1667	0.133832	0.199694
RPL13A	19.84	20.17	20.05	26.56	26.41	25.82	No Cq	No Cq	No Cq	No Cq	No Cq	No Cq	20.02	26.2633	0.0964365	0.225856
Figure 3A
	biological replicas
target/SYBR	(A) Ct inf	(B) Ct inf	(C) Ct inf	(A) Ct non-inf	(B) Ct non-inf	(C) Ct non-inf	(A) Ct NRTC inf	(B) Ct NRTC inf	(C) Ct NRTC inf	(A) Ct NRTC non-inf	(B) Ct NRTC non-inf	(C) Ct NRTC non-inf	mean Ct inf	mean Ct non-inf	mean Ct NRTC inf	mean Ct NRTC non-inf	SEM inf	SEM non-inf	SEM NRTC inf	SEM NRTC non-inf
Cir23	24.98	24.93	24.91	32.02	30.85	32.17	31.06	31.15	30.75	32.12	31.33	30.44	24.94	31.68	30.9867	31.2967	0.0208167	0.417253	0.121152	0.485261
Cir2T	25.68	25.59	25.77	34.16	33.47	33.89	31.21	30.38	29.79	33.43	34.12	34.41	25.68	33.84	30.46	33.9867	0.0519615	0.200749	0.411866	0.290651
Cir23T	27.16	27.45	27.58	34.69	33.17	31	31.5	31.93	30.18	33.13	34.54	34.65	27.3967	32.9533	31.2033	34.1067	0.124141	1.07071	0.526508	0.489365
Cir23N	24.94	24.44	24.52	32.81	33.1	32.46	31.15	30.49	30.57	33.1	32.98	33.43	24.6333	32.79	30.7367	33.17	0.155063	0.185023	0.207953	0.134536
CirT	27.79	27.74	27.82	No Cq	No Cq	No Cq	No Cq	No Cq	No Cq	No Cq	No Cq	No Cq	27.7833	No Cq	No Cq	N/A	0.0233333	N/A	N/A	N/A
CirR	25.65	26.19	25.99	No Cq	No Cq	No Cq	No Cq	No Cq	No Cq	No Cq	No Cq	No Cq	25.9433	No Cq	No Cq	N/A	0.157621	N/A	N/A	N/A
CirN	29.11	29	29.02	32.83	32.28	31.48	31.3	31.55	32.03	33.21	32.78	33.11	29.0433	32.1967	31.6267	33.0333	0.0338296	0.391933	0.214191	0.129915
Cir3	28.86	28.81	28.74	No Cq	No Cq	No Cq	No Cq	No Cq	No Cq	No Cq	No Cq	No Cq	28.8033	N/A	N/A	N/A	0.034801	N/A	N/A	N/A
Cir2R	31.05	32.33	32.01	37.79	36.51	37.46	34.47	34.25	33.88	No Cq	35.12	35.44	31.7967	37.2533	34.2	35.28	0.384592	0.383681	0.172143	0.16
Cir2N	28.97	28.78	28.94	34.39	33.58	34.11	34.95	34.14	34.27	35.01	No Cq	34.68	28.8967	34.0267	34.4533	34.845	0.0589727	0.23751	0.251153	0.165
Cir23R	31.87	30.88	31.56	34.59	34.24	35.04	33.43	34.17	34.66	34.88	35.23	No Cq	31.4367	34.6233	34.0867	35.055	0.292366	0.231541	0.357507	0.175
Cir3T	27.67	28.25	27.81	No Cq	No Cq	No Cq	31.97	32.25	32.66	No Cq	No Cq	No Cq	27.91	No Cq	32.2933	N/A	0.174738	N/A	0.200361	N/A
Cir3N	29.65	28.81	29.13	No Cq	No Cq	No Cq	34.68	34.62	34.81	No Cq	No Cq	No Cq	29.1967	No Cq	34.7033	N/A	0.244767	N/A	0.0560753	N/A
Cir3R	27.57	28.46	27.88	33.12	33.48	32.85	32.17	31.54	32.33	33.55	33.48	33.05	27.97	33.15	32.0133	33.36	0.260832	0.182483	0.241132	0.156312
All HIV	13.985	13.635	13.31	35.45	37.01	36.68	36.48	37.33	36.37	36.11	No Cq	36.34	13.6433	36.38	36.7267	36.225	0.1949	0.474658	0.303333	0.115
RPL13A	18.32	18.355	18.8375	17.99	18.45	18.77	38.33	37.12	No Cq	No Cq	No Cq	No Cq	18.5042	18.4033	37.725	N/A	0.166973	0.226372	0.605	N/A
target/TaqMan	(A) Ct inf	(B) Ct inf	(C) Ct inf	(A) Ct non-inf	(B) Ct non-inf	(C) Ct non-inf	(A) Ct NRTC inf	(B) Ct NRTC inf	(C) Ct NRTC inf	(A) Ct NRTC non-inf	(B) Ct NRTC non-inf	(C) Ct NRTC non-inf	mean Ct inf	mean Ct non-inf	mean Ct NRTC inf	mean Ct NRTC non-inf	SEM inf	SEM non-inf	SEM NRTC inf	SEM NRTC non-inf
Cir23	24.08	24.13	24.15	No Cq	No Cq	No Cq	No Cq	No Cq	No Cq	No Cq	No Cq	No Cq	24.12	N/A	N/A	N/A	0.0208167	N/A	N/A	N/A
Cir2T	27.05	26.97	26.88	No Cq	No Cq	No Cq	No Cq	No Cq	No Cq	No Cq	No Cq	No Cq	26.9667	N/A	N/A	N/A	0.0491031	N/A	N/A	N/A
Cir23T	32.48	32.87	32.66	No Cq	No Cq	No Cq	No Cq	No Cq	No Cq	No Cq	No Cq	No Cq	32.67	N/A	N/A	N/A	0.112694	N/A	N/A	N/A
Cir23N	28.35	27.91	27.64	No Cq	No Cq	No Cq	No Cq	No Cq	No Cq	No Cq	No Cq	No Cq	27.9667	N/A	N/A	N/A	0.206908	N/A	N/A	N/A
CirT	30.12	29.68	30.22	No Cq	No Cq	No Cq	No Cq	No Cq	No Cq	No Cq	No Cq	No Cq	30.0067	N/A	N/A	N/A	0.165865	N/A	N/A	N/A
CirR	29.49	29.44	29.57	No Cq	No Cq	No Cq	No Cq	No Cq	No Cq	No Cq	No Cq	No Cq	29.5	N/A	N/A	N/A	0.0378594	N/A	N/A	N/A
CirN	32.51	33.48	33.19	No Cq	No Cq	No Cq	No Cq	No Cq	No Cq	No Cq	No Cq	No Cq	33.06	N/A	N/A	N/A	0.28746	N/A	N/A	N/A
Cir3	34.34	34.66	34.62	No Cq	No Cq	No Cq	No Cq	No Cq	No Cq	No Cq	No Cq	No Cq	34.54	N/A	N/A	N/A	0.100664	N/A	N/A	N/A
Cir2R	35.58	35.41	35.37	No Cq	No Cq	No Cq	No Cq	No Cq	No Cq	No Cq	No Cq	No Cq	35.4533	N/A	N/A	N/A	0.0643774	N/A	N/A	N/A
Cir2N	28.58	28.52	28.88	No Cq	No Cq	No Cq	No Cq	No Cq	No Cq	No Cq	No Cq	No Cq	28.66	N/A	N/A	N/A	0.111355	N/A	N/A	N/A
Cir23R	33.57	33.47	33.42	No Cq	No Cq	No Cq	No Cq	No Cq	No Cq	No Cq	No Cq	No Cq	33.4867	N/A	N/A	N/A	0.0440959	N/A	N/A	N/A
Cir3T	33.96	34.22	34.19	No Cq	No Cq	No Cq	No Cq	No Cq	No Cq	No Cq	No Cq	No Cq	34.1233	N/A	N/A	N/A	0.0821246	N/A	N/A	N/A
Cir3N	31.99	32.31	32.49	No Cq	No Cq	No Cq	No Cq	No Cq	No Cq	No Cq	No Cq	No Cq	32.2633	N/A	N/A	N/A	0.146211	N/A	N/A	N/A
Cir3R	33.1	33.75	33.67	No Cq	No Cq	No Cq	No Cq	No Cq	No Cq	No Cq	No Cq	No Cq	33.5067	N/A	N/A	N/A	0.204641	N/A	N/A	N/A
All HIV	14.7	14.51	14.44	35.51	36.54	35.47	35.63	36.63	35.75	No Cq	No Cq	No Cq	14.55	35.84	36.0033	N/A	0.0776745	0.35019	0.315242	N/A
RPL13A	21.45	21.46	21.42	21.24	21.42	21.28	36.2	36.65	36.87	35.89	No Cq	No Cq	21.4433	21.3133	36.5733	N/A	0.0120185	0.054569	0.197174	N/A
Figure 3B
	biological replicas
target	TaqMan donor (A)	TaqMan donor (B)	TaqMan donor (C)	TaqMan donor (D)	TaqMan donor (E)	SYBR donor (A)	SYBR donor (B)	SYBR donor (C)	SYBR donor (D)	SYBR donor (E)	NRTC TaqMan donor (A)	NRTC TaqMan donor (B)	NRTC TaqMan donor (C)	NRTC TaqMan donor (D)	NRTC TaqMan donor (E)	NRTC SYBR donor (A)	NRTC SYBR donor (B)	NRTC SYBR donor (C)	NRTC SYBR donor (D)	NRTC SYBR donor (E)	TaqMan mean Ct	SYBR mean Ct	Sample Variance TaqMan	Sample Variance SYBR	SYBR SEM	TaqMan SEM
Cir23	25.805	23.25	25.065	26.315	23.695	29.35	28.59	27.015	28.04	23.355	No Cq	No Cq	No Cq	No Cq	No Cq	33.56	34.38	34.67	34.12	34.88	24.826	27.27	1.75	5.5	0.591423	1.05009
CirT	32.885	28.01	30.52	32.09	30.99	29.485	29.8	30.345	35.78	34.51	No Cq	No Cq	No Cq	No Cq	No Cq	No Cq	No Cq	No Cq	No Cq	No Cq	30.899	31.984	3.47	8.61	0.832494	1.31323
CirR	33.675	34.2	30.92	31.68	30.33	32.94	32.5	31.045	36.3	37.21	No Cq	No Cq	No Cq	No Cq	No Cq	No Cq	No Cq	No Cq	No Cq	No Cq	32.161	33.999	2.89	6.91	0.760714	1.17685
CirN	33.31	34.65	31.49	31.075	31.32	26.94	27.92	29.99	29.575	30.105	No Cq	No Cq	No Cq	No Cq	No Cq	No Cq	36.12	34.45	34.67	34.87	32.369	28.906	2.4	1.58	0.694115	0.628394
Cir3	30.92	31.56	30.6	31.125	31.9	29.145	28.51	30.785	33.795	29.5	No Cq	No Cq	No Cq	No Cq	No Cq	No Cq	No Cq	No Cq	No Cq	No Cq	31.221	30.347	0.26	4.4	0.230371	0.938545
Cir2T	32.725	33.945	29.79	32.3	32.335	32.54	34.66	31.795	36.13	33.25	No Cq	No Cq	No Cq	No Cq	No Cq	No Cq	No Cq	34.12	No Cq	34.89	32.219	33.675	2.29	2.99	0.676579	0.774613
